# Supplementary material for: An experimental test of host’s life history traits modulation in response to cuckoo parasitism risk
Source: PLoS One. 2017 Jun 28;12(6):e0179206. doi: 10.1371/journal.pone.0179206 (PMC5489146; doi:10.1371/journal.pone.0179206)
Supplement: S1 File — (XLSX) [file pone.0179206.s001.xlsx]

## Sheet: ExpositoGranados_et_al_PlosONE_
nest	treatment14	vol_before	vol_after	ctrd_vol_after	LD	ctrd_LD	CS	egg_iniexpto	egg_after	ctrd_egg_after	parasitism	reject	id_female14	female_LD	female_treatment14	female_age	female_reject
42_14	2	7.9	7.35	-1.54	43	-6.01	7	3	4	0.87	0	1	AzB/BAz	53	2	2	0
4_14	2	7.22	7.76	-1.14	39	-10.01	9	2	7	3.87	0	0	VR/VAm?	51	3	2	0
49_14	2	8.08	8.21	-0.68	49	-0.01	7	1	6	2.87	0	0	PVC/AmB	55	1	2	0
60_14	2	8.31	8.28	-0.62	49	-0.01	7	6	1	-2.13	0	1	AZB/RV	50	3	2	1
14_14	2	9.33	8.59	-0.31	54	4.99	5	3	2	-1.13	0	1	BV/BB	48	1	2	0
21_14	2	9.64	8.94	0.04	43	-6.01	8	1	7	3.87	1	0	RR/RB	51	3	2	1
59_14	2	9.33	9.04	0.14	53	3.99	5	3	2	-1.13	0	1	RB/BAz	44	2	2	1
24_14	2	8.99	9.25	0.36	48	-1.01	7	2	5	1.87	0	0	Ram/AmV	49	3	2	0
11_14	2	10.33	9.99	1.09	53	3.99	6	1	5	1.87	1	0	Ram/AzAm	34	2	2	0
33_14	2	10.75	10.95	2.05	64	14.99	5	3	2	-1.13	0	0	AzV/VR	46	3	2	0
31_14	2				44	-5.01	5	3	2	-1.13	0	1	BB/AmB	51	2	2	0
38_14	2	7.78			51	1.99	5	5			0	0	VR/AzV??	39	2	2	0
36_14	2	9.17	8.34	-0.56	34	-15.01	3	1	2	-1.13	0	0	Vam/AzV	38	1	2	1
35_14	2	8.95					7	7			1	0	AzB/AmR	43	3	2	1
44_14	1	7.83	7.56	-1.33	42	-7.01	10	4	6	2.87	0	1	A03	41	1	2	0
7_14	1	8.53	8.13	-0.77	42	-7.01	8	5	3	-0.13	1	0	A61? O A60	55	1	2	1
3_14	1	8	8.14	-0.75	51	1.99	7	3	4	0.87	0	1	RB/AmB	49	2	2	1
8_14	1	8.57	8.5	-0.4	47	-2.01	6	3	3	-0.13	0	1	A00	42	3	2	0
70_14	1	8.3	8.54	-0.36	60	10.99	6	4	2	-1.13	0	0	VAM/BB	58	3	1	0
67_14	1	8.73	8.67	-0.23	59	9.99	5	1	4	0.87	1	0	AmAz/RAm	38	3	1	1
34_14	1	8.68	8.69	-0.2	46	-3.01	7	3	4	0.87	0	0	VR/V	47	1	1	0
30_14	1	9.03	8.69	-0.2	60	10.99	5	3	2	-1.13	0	0	AmR/AzAz	57	3	1	0
65_14	1	9.41	8.84	-0.06	53	3.99	5	4	1	-2.13	0	0	VB/BB	60	3	1	0
32_14	1	9.33	8.92	0.02	49	-0.01	7	4	3	-0.13	0	0	Vam/BR			1
1_14	1	9.43	8.96	0.06	43	-6.01	7	1	6	2.87	0	0	AmAz/AzR			1
29_14	1	9.12	9.16	0.27	43	-6.01	7	3	4	0.87	0	0	AzV/R?	43	2		0
55_14	1	9.1	9.21	0.31	52	2.99	4	2	2	-1.13	0	0	AmAzóV/VB	43	2		1
40_14	1	9.47	9.4	0.51	57	7.99	6	3	3	-0.13	0	0	PVC derecha	52
15_14	1	9.72	9.58	0.69	38	-11.01	6	1	5	1.87	1	1	RV/Az
48_14	1	11.33	9.77	0.87	52	2.99	7	2	5	1.87	0	0	R/RB
69_14	1	10.18	9.83	0.93	64	14.99	7	3	4	0.87	1	1
23_14	1	10.07	9.93	1.03	50	0.99	6	4	2	-1.13	1	1
16_14	1	9.91	10.03	1.14	51	1.99	8	6	2	-1.13	0	0
46_14	1	9.87	10.92	2.02	43	-6.01	7	4	3	-0.13	0	1
57_14	1				50	0.99	7	7			0	1
13_14	1	9.88	9.56	0.67	58	8.99	3	2	1	-2.13	1	0
41_14	3	7.48	7.97	-0.93	38	-11.01	6	3	3	-0.13	0	1
26_14	3	8.54	8.01	-0.88	48	-1.01	6	2	4	0.87	1	0
20_14	3	9.95	9.67	0.78	52	2.99	3	2	1	-2.13	1	0
45_14	3	9.93	8.03	-0.87	47	-2.01	6	3	3	-0.13	0	1
43_14	3	8.03	8.14	-0.76	52	2.99	4	2	2	-1.13	0	0
52_14	3	8.58	8.33	-0.57	55	5.99	8	7	1	-2.13	1	1
18_14	3	7.55	8.49	-0.41	55	5.99	4	1	3	-0.13	1	0
28_14	3	8.79	8.55	-0.34	47	-2.01	6	4	2	-1.13	0	0
47_14	3	8.88	8.68	-0.22	41	-8.01	8	6	2	-1.13	0	0
64_14	3	9.08	8.74	-0.16	51	1.99	8	7	1	-2.13	0	1
10_14	1				37	-12.01	1	1			1	0
51_14	3				46	-3.01	1	1			0	0
66_14	3				54	4.99	1	1			0	1
63_14	3				54	4.99	3	3			0
37_14	3	9.48	8.88	-0.01	39	-10.01	7	5	2	-1.13	0	1
27_14	3	9.64	9.03	0.13	40	-9.01	5	3	2	-1.13	1	0
12_14	3	9.31	9.4	0.5	55	5.99	7	2	5	1.87	0	0
9_14	3	10.21	9.6	0.7	47	-2.01	5	3	2	-1.13	1	0
62_14	3				55	5.99	7				0	1

## Sheet: User guidance for data
User guidance for data of the study titled “An experimental test of host’s life history traits modulation in response to cuckoo parasitism risk”
Nest: name of each nest for the study year 2014
Treatment14: categorical variable for each treatment of the experimental increase of risk of brood parasitism (1= Cuckoo; 2 = Hoopoe; 3 = Control)
Vol_before: average egg volume of each nest before the experimental manipulation was applied
Vol_after: average egg volume of each nest once the experimental manipulation was applied
Ctrd_vol_after: centred average egg volume of each nest once the experimental manipulation was applied
LD: date of the first egg laid of each nest (1= 1th March).
Ctrd_LD: centred date of the first egg laid of each nest.
CS: number of eggs (clutch size) in each nest of 2014 in which experimental manipulation was conducted.
Egg_iniexpto: number of eggs in each nest before the experimental manipulation was applied.
Egg_after: number of eggs in each nest after the experimental manipulation was applied.
Ctrd_egg_after: centred number of eggs in each nest after the experimental treatment was applied.
Parasitism: categorical variable of cuckoo parasitism in 2014 for each nest (0 = non-parasitized magpies; 1 = parasitized magpies).
Reject: categorical variable of egg rejection behaviour for each nest (0 = acceptor behaviour; 1 = rejecter behaviour)
Id_female14: code name of each identified magpie female for nests of 2014.
Female_LD: laying date of each identified magpie female in 2014.
Female_treatment14: categorical variable for each treatment of the experimental increase of brood parasitism risk applied to identified females(1= Cuckoo; 2 = Hoopoe; 3 = Control)
Female_age: categorical variable of age for each identified magpie female (1= juvenile; 2 = adult).
Female_reject: categorical variable of egg rejection behaviour of identified magpie females (0 = acceptor individual; 1 = rejecter individual)
*Nests or individuals with unknown variable values are also shown.
